# Supplementary material for: Comparing Tear Film Viscosity between Sjögren and Non-Sjögren Dry Eye Disease
Source: Life (Basel). 2023 Jun 30;13(7):1484. doi: 10.3390/life13071484 (PMC10381532; doi:10.3390/life13071484)
Supplement: Supplementary file 1 [file life-13-01484-s001.zip]

Archive with 1 entries (1 files):
- life-2452305-supplementary.pdf
